# Supplementary material for: IntAct-U-ExM enables super-resolution imaging of isoform-specific actin networks across species
Source: PLoS Biol. 2026 Jun 12;24(6):e3003832. doi: 10.1371/journal.pbio.3003832 (PMC13262867; doi:10.1371/journal.pbio.3003832)
Supplement: S1 Data — (XLSX) [file pbio.3003832.s012.xlsx]

## Sheet: Figure 1C
Mother Cell Area			Bud cell Area			Cell Length			Cell Width
non-expanded	expanded		non-expanded	expanded		non-expanded	expanded		non-expanded	expanded
19.359	333.679		13.351	99.287		9.022	32.478		4.846	19.167
13.824	314.385		6.354	203.878		6.825	37.74		3.835	25.911
17.352	330.674		14.175	203.784		8.589	38.191		4.438	21.244
14.141	590.98		9.95	321.286		7.359	47.395		3.854	19.266
13.131	401.936		11.369	260.915		7.523	40.809		3.79	21.101
11.631	413.953		4.774	273.59		6.364	41.278		3.544	18.318
11.26	379.966		8.091	314.948		7.134	42.099		3.43	19.351
14.002	328.984		5.666	123.933		6.71	32.498		3.846	20.167
16.22	372.126		11.83	184.162		8.131	36.984		3.826	25.461
11.403	395.833		7.58	259.883		6.446	40.576		3.406	22.304
20.977	456.954		13.672	177.918		9.3	35.153		4.812	19.774
19.777	446.767		15.472	287.814		9.67	42.326		4.347	21.17
12.405	338.937		10.964	174.116		7.499	35.789		3.9	18.05
11.403	371.751		4.986	164.398		6.117	37.103		3.512	19.286
12.24	264.249		5.138	146.747		5.952	29.863		3.758	17.556
21.649	351.893		4.905	280.303		7.708	39.979		4.603	16.272
13.258	301.428		8.682	122.712		7.13	32.009		3.549	22.246
11.07	215.849		4.449	151.16		6.091	29.751		3.394	15.985
18.379	432.355		13.71	270.117		7.908	43.87		4.949	20.589
17.259	260.634		3.769	198.574		6.752	35.455		4.716	20.011
13.812	343.443		5.712	87.081		6.724	30.909		3.57	19.048
14.614	359.827		6.992	228.806		7.562	38.606		3.833	21.453
16.866	321.708		9.739	222.234		7.647	37.521		4.232	19.152
13.389	345.415		6.849	244.908		7.14	36.739		3.833	21.369
18.48	355.367		13.959	159.61		8.947	35.294		4.209	20.09
18.78	385.177		11.543	214.018		8.364	38.124		4.561	18.946
17.838	352.597		10.06	158.671		8.173	33.819		4.296	19.254
13.63	302.461		3.731	164.117		6.142	32.715		3.866	17
18.108	320.581		17.289	84.828		9.103	29.964		4.535
17.948	283.167		13.131	65.393		8.291	29.713		4.698
12.392			5.788			6.315			3.482
13.744			4.373			6.614			3.869
12.878			5.556			6.373			3.785
12.265			7.913			7.082			3.325
16.469			7.977			7.261			4.114
10.406			5.97			5.897			3.212
18.269			14.128			9.323			4.267
12.523			10.74			7.104			3.583
11.078			4.402			6.067			3.503
18.21			10.301			7.959			4.477
13.474			3.465			6.033			3.576
10.229			3.921			5.788			3.354
12.303			7.994			7.152			3.457
15.747			9.515			7.297			4.118

## Sheet: Figure 1D
Cell Area			Cell Length			Cell Width
non-expanded	expanded		non-expanded	expanded		non-expanded	expanded
20.914	476.909		6.003	28.881		1.976	9.845
15.337	365.463		6.187	29.982		1.996	10.381
14.931	463.107		6.356	30.811		2.083	10.399
16.832	461.933		6.375	30.982		2.09	10.408
18.624	415.411		6.751	32.152		2.091	10.456
19.959	387.339		6.862	32.785		2.116	10.47
28.32	400.812		6.864	33.126		2.129	10.495
17.876	369.218		6.999	33.434		2.146	10.58
20.922	487.847		7.028	33.866		2.167	10.618
21.602	316.218		7.064	34.117		2.173	10.729
21.64	597.744		7.066	34.892		2.213	10.804
23.618	480.758		7.151	35.102		2.214	10.833
19.101	429.729		7.351	35.629		2.215	10.996
19.845	467.708		7.58	35.734		2.253	11.143
15.882	463.717		7.593	35.839		2.257	11.154
15.218	445.597		7.697	36.481		2.27	11.187
17.014	422.359		7.714	36.664		2.278	11.253
22.194	428.556		7.717	37.193		2.284	11.26
18.898	432.781		7.866	37.214		2.286	11.322
15.409	525.637		8.062	37.531		2.295	11.347
21.024	320.959		8.116	37.539		2.297	11.358
25.578	492.166		8.272	37.548		2.306	11.418
17.897	412.97		8.364	37.634		2.315	11.462
20.081	297.252		8.378	37.861		2.355	11.539
16.642	391.939		8.409	37.876		2.365	11.84
19.705	614.174		8.764	38.249		2.382	11.849
26.968	423.157		8.774	38.638		2.384	11.939
22.726	370.486		8.838	38.694		2.391	11.943
18.784	354.947		8.873	38.78		2.398	11.975
	331.756		8.911	39.602		2.4	11.992
	308.19		8.922	39.654		2.401	12.027
	434.33		8.959	40.254		2.403	12.028
	418.651		9.004	40.854		2.405	12.028
	365.181		9.007	41.028		2.42	12.048
	409.919		9.283	41.872		2.422	12.252
	403.628		9.338	42.382		2.438	12.455
	422.969		9.459	43.085		2.44	12.642
	417.195		9.472	43.132		2.459	12.78
	379.64		9.473	44.431		2.467	12.904
	419.683		9.494	47.21		2.495	13.117
	410.482		9.51	47.688		2.497	13.367
	405.929		9.547	48.165		2.507	13.512
	431.513		9.648	50.706		2.515	13.702
			9.657			2.516
			9.87			2.525
			9.931			2.528
			9.992			2.53
			10.189			2.539
			10.21			2.557
			10.676			2.581
			10.814			2.617
			10.863			2.619
			10.923			2.621
			11.525			2.667
			11.695			2.698
			11.721			2.863
			11.984			2.943

## Sheet: Figure 3C
	spacing_between_actin_rings_nm
	650
	1191.7
	1083.3
	975
	975
	1083.4
	758.3
	1408.3
	1083.4
	1083.3
	1733.3
	975
	758.4
	975
	975
	1516.6
	866.7
	1300
	1300
	1083.3
	1300
	650
	975
	541.7
	433.3
	1516.7
	758.3
	866.7
	975
	975
	975
	975
	650
	1300
	866.7
	1408.3
	433.3
	650
	758.4
	975
	975
	866.6
	866.7
	1191.7
	1083.3
	1083.3
	866.7
	975
	1083.3
	975
	758.4
	1516.7
	650
	975
	866.7
	1191.6
	1083.4
	1408.3
	541.7
	541.6
	1408.4
	2166.6
	433.4
	1625
	866.6
	866.7
	866.7
	1300
	866.6
	975
	1083.4
	2166.6
	1300
	650
	975
	866.7
	758.3
	866.7
	866.7
	975
	1191.6
	866.7
	1083.3
	1083.4
	975
	1083.3
	1083.3
	758.4
	975
	758.3
	975
	975
	866.7
	866.6
	758.4
	1083.3
	866.7
	1191.6
	650
	975
	866.7
	758.3
	1733.4
	758.3
	758.3
	650
	1408.4
	758.3
	758.3
	1191.7
	758.3
	975
	758.4
	975
	866.6
	650
	1083.4
	866.6
	975
	758.4
	975
	1191.6
	541.7
	758.3
	866.7
	866.7
	541.6
	758.4
	2383.3
	1841.7
	541.6
	1841.7
	1733.3
	2166.7
	1191.7
	1516.6
	2383.4
	866.6
	1191.7
	866.7
	1083.3
	1300
	866.7
	1950
	866.6
	866.7
	866.7
	975
	1083.4
	1841.6
	866.7
	866.7
	866.6
	1841.7
	866.7
	650
	1083.3
	866.7
	2058.3
	1625
	1841.7
	758.3
	866.7
	975
	1625
	1300
	758.3
	758.3
	1300
	866.7
	650
	1408.3
	1841.7
	2166.7
	1408.3
	1300
	1733.3
	758.4
	1733.3
	1083.3
	758.4
	758.3
	650
	1516.7
	1625
	975
	1191.6
	1300
	650

## Sheet: Figure 3F
	spacing_between_actin_rings_nm
	650
	758.3
	758.3
	866.7
	1300
	650
	541.6
	758.4
	758.3
	758.3
	866.7
	650
	866.7
	650
	1733.3
	866.7
	650
	650
	866.6
	758.3
	650
	866.7
	758.3
	758.4
	650
	1516.6
	866.7
	650
	975
	1950
	866.6
	758.4
	1191.6
	1408.4
	541.6
	758.4
	650
	650
	1516.6
	1083.3
	758.4
	758.3
	650
	1733.3
	650
	758.4
	758.3
	541.7
	1516.6
	866.7
	758.3
	866.7
	866.6
	866.7
	650
	650
	866.7
	758.3
	650
	758.3
	975
	650
	1191.6
	650
	758.3
	866.7
	866.7
	650
	866.6
	866.7
	758.3
	866.7
	975
	1191.7
	866.6
	1625
	758.3
	758.4
	758.3
	758.3
	650
	866.7
	1300
	541.7
	975
	1191.6
	1300
	541.7
	758.3
	2166.7
	1625
	758.3
	650
	1733.3
	758.4
	1083.3
	866.6
	1083.4
	1191.6
	866.7
	1083.3
	541.7
	866.7
	866.6
	1083.4
	1191.6
	541.7
	866.6
	1083.4
	758.3
	866.7
	975
	758.3
	650
	650
	866.7
	758.3
	758.3
	758.3
	758.4
	1300
	1191.6
	1733.4
	1408.3
	975
	866.7
	758.3
	758.3
	866.7
	866.6
	758.4
	758.3
	1300
	1191.7
	975
	866.6
	866.7
	650
	975
	1408.3
	866.7
	1516.6
	758.4
	866.6
	650
	866.7
	866.7
	866.6
	758.3
	758.4
	758.3
	1625
	975
	866.7
	758.3
	975
	2491.7
	758.3
	866.6
	1083.4
	758.3
	1083.3
	1300
	866.7
	975
	1300
	1083.4
	1408.3
	758.3
	650
	1408.3
	758.4
	1300
	866.6
	975
	650
	758.4
	1083.3
	650
	866.7
	974.9
	866.7
	1300
	866.7
	650
	650
	1516.6
	758.4
	866.6
	541.7
	866.7
	541.6
	866.7
	650
	758.3
	650
	866.7
	866.6
	1083.4
	650
	1516.6
	866.7
	866.7
	758.3
	975
	1841.6
	758.4
	866.6
	866.7
	650
	758.3
	866.7
	650
	1300
	758.3
	866.7
	1300
	758.3
	758.3
	1300

## Sheet: Figure S1C
	Full Width at Half-Maximum (FWHM) (nm)
	non-expanded		expanded (unscaled)		expanded (scaled)
	212.091		439.443		89.3177
	160.187		403.647		82.0421
	143.066		738.999		150.203
	173.846		449.805		91.4238
	189.789		364.789		74.1442
	194.358		367.615		74.7186
	164.756		308.269		62.6564
	187.317		272.238		55.3329
	155.242		372.09		75.628
	157.196		336.765		68.4482
	178.344		391.401		79.553
	140.217		373.974		76.011
	139.769		313.45		63.7095
	142.572		364.554		74.0963
	219.039		336.765		68.4482
	194.97		284.955		57.9177
	204.414		348.305		70.7936
	172.904		303.089		61.6034
	196.784		324.755		66.007
	172.198		418.012		84.9619
	181.194		414.245		84.196
	197.255		333.704		67.8259
	214.187		368.322		74.8622
	234.982		406.002		82.5207
	199.704		391.401		79.553
	198.479		388.104		78.8829
	181.406		388.339		78.9308
	212.233		427.197		86.8287
	195.206		359.608		73.0912
	214.305		392.108		79.6966
	179.592		393.756		80.0317
	206.11		418.012		84.9619
			402.234		81.7549
			426.726		86.7329
			264.702		53.8012
			350.188		71.1765
			310.389		63.0872
			374.68		76.1546
			401.998		81.707
			263.995		53.6576
			354.663		72.086
			355.605		72.2774
			357.489		72.6604
			401.998		81.707
			374.916		76.2024
			333.468		67.778
			361.493		73.4741
			363.141		73.8091
			456.163		92.7162
			324.048		65.8634
			292.962		59.5451
			419.661		85.297
			292.491		59.4494
			350.659		71.2723
			335.116		68.1131
			374.68		76.1546
			362.435		73.6655
			370.206		75.2451
			345.95		70.3149
			307.092		62.4171
			419.897		85.3448
			321.928		65.4326
			355.605		72.2774
			340.533		69.214
			393.756		80.0317
			278.361		56.5774
			334.41		67.9695
			355.37		72.2296
			362.906		73.7613
			401.057		81.5155
			395.169		80.3189
			300.733		61.1247
			411.183		83.5738
			479.714		97.5027
			331.349		67.3473
			388.81		79.0265
			367.38		74.6707
			272.945		55.4765
			454.75		92.429
			362.435		73.6655
			397.995		80.8933
			462.051		93.9128
			336.765		68.4482
			382.452		77.7341
			327.58		66.5814
			344.772		70.0756
			369.735		75.1494
			387.162		78.6915
			326.639		66.3899
			342.888		69.6927
			394.227		80.1274
			367.851		74.7665
			345.478		70.2192
			417.777		84.914
			348.776		70.8893

## Sheet: Figure S1D
	Full Width at Half-Maximum (FWHM) (nm)
	non-expanded	expanded (unscaled)	expanded (scaled)
	362.435	334.175	72.9639
	337.707	324.048	70.7528
	302.147	257.166	56.1498
	263.76	302.382	66.0223
	319.338	296.259	64.6854
	267.999	307.327	67.1021
	325.461	297.908	65.0453
	284.013	338.885	73.9922
	394.462	309.447	67.5649
	255.518	240.21	52.4476
	303.56	312.273	68.1819
	279.067	314.392	68.6446
	297.908	302.853	66.1251
	325.226	305.443	66.6907
	249.865	333.233	72.7582
	270.354	341.24	74.5064
	649.98	332.291	72.5525
	244.685	276.006	60.2633
	343.594	341.24	74.5064
	314.863	310.625	67.8219
	330.406	236.678	51.6763
	317.219	221.087	48.2724
	261.405	324.755	70.9071
	316.748	266.822	58.258
	446.743	344.536	75.2263
	313.215	369.264	80.6253
	239.032	418.483	91.3719
	292.726	385.278	84.1218
	255.047	345.478	75.432
	250.101	336.058	73.3752
	239.504	270.118	58.9778
	299.791	297.672	64.9939
	266.351	373.032	81.448
	351.601	294.139	64.2226
	314.628	277.419	60.5718
	282.6	330.406	72.1412
	386.926	264.702	57.7952
	228.2	276.241	60.3147
	259.286	240.446	52.499
	357.724	281.423	61.446
	353.721	259.521	56.664
		298.614	65.1996
		290.607	63.4513
		325.697	71.1128
		462.522	100.987
		267.528	58.4122
		347.363	75.8433
		286.839	62.6286
		279.303	60.9832
		287.31	62.7314
		277.183	60.5204
		367.615	80.2654
		311.802	68.079
		298.614	65.1996
		293.904	64.1712
		276.241	60.3147
		307.327	67.1021
		327.11	71.4213
		317.69	69.3645
		320.28	69.9301
		296.024	64.6339
		268.47	58.6179
		280.716	61.2917
		278.596	60.8289
		314.628	68.6961
		199.304	43.5161
		285.661	62.3715
		255.753	55.8413
		387.162	84.5332
		349.247	76.2547
		346.656	75.6891
		391.166	85.4073
		203.849	44.5085
		258.815	56.5097
		312.979	68.3361
		231.826	50.6171
		255.753	55.8413
		383.63	83.7619
		263.053	57.4353
		233.333	50.9462
		297.672	64.9939
		356.076	77.7459
		331.584	72.3983
		312.509	68.2333
		301.911	65.9194
		310.86	67.8734
		308.74	67.4106
		362.435	79.1342
		305.208	66.6393
		409.77	89.4694
		307.092	67.0507
		276.712	60.4176
		345.007	75.3291
		291.078	63.5541
		262.818	57.3838
		247.982	54.1444
		287.781	62.8343
		337.471	73.6837
		298.143	65.0967
		382.452	83.5048
		287.31	62.7314
		346.656	75.6891
		314.157	68.5932
		292.962	63.9655
		296.259	64.6854
		276.006	60.2633
		304.031	66.3822
		272.238	59.4406
		312.273	68.1819
		235.194	51.3524
		282.836	61.7545
		282.836	61.7545
		276.948	60.469
		281.423	61.446
		291.313	63.6056
		293.668	64.1198
		313.45	68.439
		300.027	65.5081
		273.887	59.8006
		251.043	54.8129
		280.01	61.1375
		331.113	72.2954
		260.228	56.8182
		269.647	58.875
		304.737	66.5365
		287.31	62.7314
		314.392	68.6446
		320.515	69.9815
		284.955	62.2172
		260.699	56.9211
		279.303	60.9832
		256.224	55.9441
		319.338	69.7245
		256.93	56.0984
		269.883	58.9264
		318.396	69.5188
		297.672	64.9939
		299.32	65.3538
		304.266	66.4336
		328.758	71.7812
		282.836	61.7545
		343.123	74.9178
		429.788	93.8401
		318.867	69.6216
		276.477	60.3662
		295.553	64.5311
		309.683	67.6163
		281.894	61.5488
		298.614	65.1996
		308.74	67.4106
		320.515	69.9815

## Sheet: Figure S1E
	Ring Diameter post-expansion (μm)
	S. cerevisiae	S. pombe
	3.669	11.27
	4.231	10.916
	4.027	10.602
	4.181	11.254
	3.533	11.845
	3.069	9.681
	4.414	10.648
	4.605	10.189
	5.413	10.223
	4.063	10.887
	4.418	11.264
	4.322
	4.005

## Sheet: Figure S2A
	beta-IntAct				gamma-IntAct
	Nucleus Area				Nucleus Area
	non-expanded	expanded			non-expanded	expanded
	279.387	3810.01			330.16	3201.56
	337.666	4274.06			488.187	6268.26
	295.036	3138.47			359.148	4691.72
	386.097	2381.88			326.193	4426.37
	297.871	2795.19			342.495	4197.95
	316.981	4101.83			346.579	5610.48
	404.725	4516.29			394.721	5819.24
	412.744	4525.75			328.94	5205.87
	241.974	4081.83			464.879	4540
	265.609	2843.79			400.248	3976.45
	356.754	3281.7			382.445	6938.45
	335.758	3212.15			421.326	5424.17
	302.299	3662.63			219.688	2778.02
	314.27	3116.24			278.24	5087.85
	332.625	2659.57			264.567	4573.29
	345.323	3158.97			382.762	3752.89
	241.271	3240.87			308.12
	324.421	3916.34			249.651
	261.492	5386.88			230.591
	276.151	3802.42			328.318
	305.338	3308.45			306.442
	317.309	3467.01			327.05
	283.134	2872.24			275.893
	348.539	2686.09			237.222
	335.23	3701.34			502.517
	293.919	3680.07			236.823
	275.505	3799.44			216.59
	340.054	3978.59			453.648
	304.036	3942.42			319.316
	351.673	4084.03			295.421
	350.452	3346.78			338.599
	430.152	2868.35			376.905
	332.766				273.264
	424.108				322.004
	437.334				387.773
	350.475				360.04
	338.622				401.727
	362.059				432.816
	274.637				341.791
	428.039				337.8
	272.771				431.032
	481.779				283.462
	289.213				327.414
	413.839				407.959
	361.097				273.451
	325.947				275.505
	325.278				352.189
	366.038				455.478
	353.949				205.992
	330.477				224.171
	367.106				307.545
	350.346				379.135
	294.553				441.02
	407.49				350.558
	337.143				349.572
	343.129				378.677
	290.985				301.113
	311.066				253.371
	280.622				293.309
	315.15				283.028
	372.093				335.899
	383.513				323.647
	357.376				309.552
	284.037				284.73
	282.441				260.577
	360.475				267.877
	354.888				331.569
	260.436				283.897
	287.981				266.457
	271.374				323.881
	267.56				283.674
	313.284				259.169
	327.074				334.151
	327.766				371.894
	321.663				263.757
	379.428				268.651
	331.287				372.95
	246.658				356.132
	252.937				355.51
	339.96				304.329
	339.268				407.313
	271.022				324.104
	331.111
	293.497
	345.84
	373.42
	299.94
	291.372
	302.991
	388.911
	373.889
	290.398
	346.11
	294.576

## Sheet: Figure S2D
	beta-IntAct				gamma-IntAct
	Nucleus Area				Nucleus Area
	non-expanded	expanded			non-expanded	expanded
	370.44	4400.79			309.73	4862.26
	230.92	5263.86			320.85	4708.45
	229.38	3913.71			235.2	4435
	226.09	4161.52			196.89	6656.77
	256.66	4152.98			188.99	3683.02
	210.02	5759.48			276.23	5537.34
	215.97	4631.51			263.27	3401.02
	193.19	4922.05			203.2	3204.48
	250.09	5221.13			203.88	3486.47
	279.07	5221.13			184.97	4409.35
	303.78	5699.66			189.23	4452.08
	369.56	4187.16			333.43	4802.44
	357.11	7263.44			240.8	4041.91
	296.19	4281.16			215.46	3366.83
	302.67	4255.52			303.18	3905.18
	257.45	4118.8			243.95	5118.61
	202.19	3836.81			201	4229.9
	165.42	5597.12			258.69	2879.75
	447	5118.59			268.64
	318.69	5674.03			270.73
	245.7	4631.51			260.06
	327.57	4691.33			295.57
	362.57	4751.14			303.48
	330.84	6708.05			294.78
	276.7	3879.56			326.16
	396.64	4400.82			328.7
	155.54	7032.77			307.7
	403.29	4366.64			291.93
	153.14	6605.5			199.78
	283.07	4640.09			214.58
	320.25	6682.41			146.25
	237.4	4383.73			147.09
	246.54	3879.56			211.05
	204.5
	268.31
	185.06
	205.25

## Sheet: Figure S3C
	beta-IntAct				gamma-IntAct
	Nucleus Area				Nucleus Area
	non-expanded	expanded			non-expanded	expanded
	126.785	1380.58			76.768	1327.49
	126.68	1034.04			101.717	2714.17
	144.871	1739.14			91.357	1236.79
	130.306	1797.63			63.692	1660.6
	144.436	3288.48			128.161	4105.36
	152.018	1852.98			119.251	3388.71
	168.671	1947.48			85.725	2677.41
	146.701	1645.81			109.204	1665.39
	169.634	1488.79			65.669	1951.42
	120.19	1370.96			103.534	2880.63
	141.221	1023.71			78.957	2079.72
	141.408	1177.12			127.979	2018.74
	164.223	995.591			86.329	1718.15
	167.028	1963.48			82.7	2117.79
	123.253	1070.61			106.086	1493.67
	128.123	1244.49			122.939	1891.38
	142.312	2567.14			115.414	881.423
	164.517	1996.67			188.49	1751.3
	164.869	1137.03			91.404	953.999
	121.387	1716.89			174.04	1555.63
	144.436	1679.99			221.884	1341.48
	166.207	1618.87			103.817	765.847
	114.826	1295.19			101.966	3384.48
		2002.87			123.894	1180.55
		1601.45			102.951	1130.51
		1669.24			96.985	2176.33
		929.071				958.411
		1979.31				1900.39
		1235.52				1719.14
		1306.31				1156.56
		1383.16				1248.81
		903.017				1225.66
		1392.74				1017.33
		1460.71				1108.59
		1224.3				1640.28
		1396.78				1479.35
		1670.84				1454.05
		1524.18				1466.07
		1535.03				1622.95
		1270.96				1729.14
		1406.73				1566.43
		1300.92				1050.09
		1665.11				1175.34
		1824.11				3457.58
		1591.27				1990.1
		1710.6				1736.32
		1430.29				1687.36
		2171.54				1515.36
		1297.02				2054.7
		1030.89				1547.37
		1187.36				1130.93
		1495.5				2049.68
		1401				2187.27
		1361.85				1014.27
		1350.86				1757.78
		1343.12				1230.92
		970.147				1084.93
		1030.85				1061.36
		1394.9				1217.54
		1622.48				1009.02
		1510.71				1200.88
		1257.96				1591.17
		1099.43				1512.91
		1504.23				1132.95
		1410.77				2451
		1065.3				1192.29
		1306.92				2214.64
		1230.69				1169.28
		1043.33				1714.87
		1233.79				1279.79
		1484.94				1299.27
		1582.67				1594.88
		1480.43				1198.15
		1174.49				2581.03
		1079.43				3168.64
		1418.28				1235.76
		1457.85				991.695
		1275.42				2233.74
		1362.93				1275.52
		1588.68				1119.15
		2125.58				1174.64
		1533.85				1193.79
		1672.53				1139.01
		1275.61				2192.95
		3978.56				1187.31
		1418.84				1393.77
		2344.91				1126.19
		1364.81				1377.9
		1426.54				1438.6
		1057.13				1755.57
		2375.56				924.471
		1719.99				2716.94
		1487.66				1410.3
		1560.52				2029.07
		1487.66				1844.01
		1560.52				1829.08
						1098.87
						2037.05
						2715.44
						2595.92
